# Supplementary material for: Selective Hematological Profiles in Drug-Naïve Early Autism: Clinical and Developmental Correlates
Source: Biomedicines. 2026 May 29;14(6):1237. doi: 10.3390/biomedicines14061237 (PMC13296381; doi:10.3390/biomedicines14061237)
Supplement: Supplementary file 1 [file biomedicines-14-01237-s001.zip]

Archive with 1 entries (1 files):
- biomedicines-4249521-supplementary.pdf
